# Supplementary material for: A method for PCR-free library preparation for sequencing palaeogenomes
Source: PLoS One. 2025 Mar 19;20(3):e0319573. doi: 10.1371/journal.pone.0319573 (PMC11922524; doi:10.1371/journal.pone.0319573)
Supplement: S1 File — For each sample, 50 mg bone powder was sampled from the otic capsule of the petrous bone as described in Alberti et al. [7]. DNA was extracted using the methods of Dabney et al. [2] and quantified using a Qubit fluorometer high sensitivity assay of 1µl of the DNA extracted. The estimated concentration was multiplied by the 25 μl elution volume to obtain an estimate of the total DNA yield. Single stranded libraries [3] were prepared from the extracts and low level sequencing carried out on an Illumina NextSeq platform [25]. The resulting data were mapped to the reference genome of the polar bear using the procedure described in Barlow et al. [32,33] to provide an estimate of endogenous content. S2 Fig. Nucleotide misincorporation and read length plots for deeper sequencing of sample O34-16, for the standard single-stranded library protocol (SS; red) and the amplification-free protocol (AF; grey). Plots were generated using AMBER [29] with default parameters. (A) mismatch frequency and (B) nucleotide misincorporation at each position in the read, (C) read length and (D) depth in 1kb windows. Note that the amplification-free library was sequenced using a 75bp single-end sequencing method, and the single-stranded library using 75bp paired-end method. This leads to an accumulation of all fragments that were > 75bp at a read length of 74-75bp for the amplification-free library which can be seen in panel C (AF; grey). S3 Fig. Nucleotide misincorporation plots for all samples, for the standard single-stranded library protocol (SS) and the amplification-free protocol (AF). Plots were generated using AMBER [29] with default parameters. Panels for each figure are the same as defined in S2 Fig legend. S1 Table. Wetlab information. S2 Table. Sequence data statistics. S3 Table. Subsampled sequence data statistics. S4 Table. Published cave bear datasets included in population clustering analysis. S5 Table. Oligonucleotides used in this study. Lowercase bases indicate index sequenc [file pone.0319573.s001.zip › S1_table_2025.02.07.xlsx]

## Sheet: Supp Table S1
Supp Table S1: Wetlab info * = calculated by using the Tapestation Analysis Software, taking the entire fragment distribution into consideration ** = AF libraries were only measured using the Tapestation, to retain maximum libary volume for sequencing
sample name	organism	type	Approximate age	lib type (SS/AF)	ng of extract used for library	Amplification cycles	molarity [nM] from Tapestation*	ng/µl after indexing PCR (Qubit) **
33961	king cobra	formalin-fixed, ethanol preserved	1970s AD	SS	13	6	249	47.4
33961	king cobra	wet tissue	1970s AD	AF	13	-	5.42	-
50746NB	leopard	nasal bone	1962 AD	SS	13	6	254	36.2
50746NB	leopard	nasal bone	1962 AD	AF	13	-	2.99	-
56097ST	leopard	soft tissue	1904 AD	SS	13	6	381	56
56097ST	leopard	soft tissue	1904 AD	AF	13	-	8.04	-
56407ST	leopard	soft tissue	1907 AD	SS	13	6	276	43.8
56407ST	leopard	soft tissue	1907 AD	AF	13	-	4.3	-
70423NB	leopard	nasal bone	unknown (historical)	SS	13	6	302	43.8
70423NB	leopard	nasal bone	unknown (historical)	AF	13	-	8.43	-
O34-16	bear	petrous	Pleistocene	SS	8.28	6	270	31.6
O34-16	bear	petrous	Pleistocene	AF	8.28	-	7.44	-
PLI-19	linsang	soft tissue	1896 AD	SS	13	6	150	24
PLI-19	linsang	soft tissue	1896 AD	AF	13	-	2.41	-
PM-T6-I-II-101	cave bear	bone - compact	Pleistocene	SS	13	6	236	33
PM-T6-I-II-101	cave bear	bone - compact	Pleistocene	AF	13	-	4.15	-
PM-T6-I-II-102	cave bear	petrous	Pleistocene	SS	7.2	6	133	19.8
PM-T6-I-II-102	cave bear	petrous	Pleistocene	AF	7.2	-	2.79	-
PM-V6-IV-II	cave bear	petrous	Pleistocene	SS	13	6	277	42
PM-V6-IV-II	cave bear	petrous	Pleistocene	AF	13	-	8.33	-
PU-D2-VIII-101	cave bear	petrous	Pleistocene	SS	13	6	267	38.2
PU-D2-VIII-101	cave bear	petrous	Pleistocene	AF	15.6	-	4.25	-
SP347	cave bear	bone - not compact	Pleistocene	SS	7.3	7	103	15.4
SP347	cave bear	bone - not compact	Pleistocene	AF	7.3	-	1.36	-
NK64	steppe bison	petrous	39.0 ka BP uncal	SS	5.9	-	-	-
NK65	steppe bison	petrous	40.1 ka BP uncal	SS	2.18	-	-	-
NK67	steppe bison	petrous	41.4 ka BP uncal	SS	3.2	-	-	-
NK69	steppe bison	petrous	39.4 ka BP uncal	SS	6.86	-	-	-
NK71	aurochs	petrous	42.6 ka BP uncal	SS	1.49	-	-	-
Menger21	aurochs	petrous	43.6 ka BP uncal	SS	1.45	-	-	-
