# Supplementary material for: A method for PCR-free library preparation for sequencing palaeogenomes
Source: PLoS One. 2025 Mar 19;20(3):e0319573. doi: 10.1371/journal.pone.0319573 (PMC11922524; doi:10.1371/journal.pone.0319573)
Supplement: S1 File — For each sample, 50 mg bone powder was sampled from the otic capsule of the petrous bone as described in Alberti et al. [7]. DNA was extracted using the methods of Dabney et al. [2] and quantified using a Qubit fluorometer high sensitivity assay of 1µl of the DNA extracted. The estimated concentration was multiplied by the 25 μl elution volume to obtain an estimate of the total DNA yield. Single stranded libraries [3] were prepared from the extracts and low level sequencing carried out on an Illumina NextSeq platform [25]. The resulting data were mapped to the reference genome of the polar bear using the procedure described in Barlow et al. [32,33] to provide an estimate of endogenous content. S2 Fig. Nucleotide misincorporation and read length plots for deeper sequencing of sample O34-16, for the standard single-stranded library protocol (SS; red) and the amplification-free protocol (AF; grey). Plots were generated using AMBER [29] with default parameters. (A) mismatch frequency and (B) nucleotide misincorporation at each position in the read, (C) read length and (D) depth in 1kb windows. Note that the amplification-free library was sequenced using a 75bp single-end sequencing method, and the single-stranded library using 75bp paired-end method. This leads to an accumulation of all fragments that were > 75bp at a read length of 74-75bp for the amplification-free library which can be seen in panel C (AF; grey). S3 Fig. Nucleotide misincorporation plots for all samples, for the standard single-stranded library protocol (SS) and the amplification-free protocol (AF). Plots were generated using AMBER [29] with default parameters. Panels for each figure are the same as defined in S2 Fig legend. S1 Table. Wetlab information. S2 Table. Sequence data statistics. S3 Table. Subsampled sequence data statistics. S4 Table. Published cave bear datasets included in population clustering analysis. S5 Table. Oligonucleotides used in this study. Lowercase bases indicate index sequenc [file pone.0319573.s001.zip › S2_table_2025.02.07.xlsx]

## Sheet: Supp Table S2
Supp Table S2: Sequence data statistics * = Paired end data: reads after trimming and merging ** = Duplicates identified by both start and end coordinates
sample name	lib type (SS/AF)	raw reads	mappable reads ( >30bp after trimming)	% mappable reads	Sample organism	Reference genome	mapped reads	unique mapped reads**	duplicates**	duplication (%)**	Endogenous Content (%)	GC content	median readlength [bp]	Terminal C>T mismatch	adapter dimers (= reads of 0 bp after adapter trimming)	adapter dimers (% of mappable)
33961	SS	2441706	2327965	0.953417	king cobra	GCA_000516915.1_OphHan1.0	1823787	1783739	40048	2.19587	76.6222	36.76	56	0.0139	17371	0.00746188
33961	AF	720159	696551	0.967218	king cobra	GCA_000516915.1_OphHan1.0	551637	539516	12121	2.19728	77.4553	36.86	57	0.0138	2147	0.00308233
50746NB	SS	2949837	2356566	0.79888	leopard	PanTig v1.0	1796628	1758932	37696	2.09815	74.6396	40.09	45	0.0193	20934	0.00888326
50746NB	AF	494957	379693	0.767123	leopard	PanTig v1.0	291730	286579	5151	1.76567	75.4765	39.93	44	0.0132	929	0.00244671
56097ST	SS	2630643	2365854	0.899344	leopard	PanTig v1.0	1787306	1752628	34678	1.94024	74.0801	39.14	50	0.0168	17270	0.00729969
56097ST	AF	628668	574445	0.913749	leopard	PanTig v1.0	447565	439469	8096	1.8089	76.5032	39.09	50	0.0157	1406	0.00244758
56407ST	SS	1996488	1817603	0.9104	leopard	PanTig v1.0	1456939	1429848	27091	1.85945	78.6667	38.65	52	0.0149	15418	0.0084826
56407ST	AF	649777	592235	0.911443	leopard	PanTig v1.0	482134	472294	9840	2.04093	79.7477	38.69	52	0.0114	8739	0.014756
70423NB	SS	2430734	1988159	0.817925	leopard	PanTig v1.0	1499644	1471294	28350	1.89045	74.0028	38.63	44	0.0196	16465	0.00828153
70423NB	AF	671568	538996	0.802593	leopard	PanTig v1.0	414818	406350	8468	2.04138	75.3902	38.58	44	0.0152	2462	0.00456775
O34-16	SS	2661527	1677436	0.630253	cave bear	Ursus maritimus	1060634	1038467	22167	2.08998	61.908	38.7	40	0.1031	18341	0.0109339
O34-16	AF	821230	561358	0.683558	cave bear	Ursus maritimus	369852	361697	8155	2.20494	64.4325	37.87	40	0.1062	527	0.000938795
O34-16_deepSeq	SS	10875443	6527321*	0.600189	cave bear	Ursus maritimus	4161882	4091303	70579	1.69584	62.6797	39.09	39	0.1087	74519 (R1) / 74314 (R2)	1.14% / 1.14%
O34-16_deepSeq	AF	151280308	103032851	0.681072	cave bear	Ursus maritimus	67477214	65987242	1489972	2.20811	64.0449	38.28	40	0.1033	84043	0.000815691
PLI-19	SS	2346243	2023032	0.862243	linsang	Felis_catus_6.2	177274	173829	3445	1.94332	8.5925	37.83	46	0.0288	14879	0.0073548
PLI-19	AF	343834	313933	0.913037	linsang	Felis_catus_6.2	27792	27298	494	1.77749	8.69549	38.31	47	0.0265	885	0.00281907
PM-T6-I-II-101	SS	2370626	1866911	0.787518	cave bear	Ursus maritimus	1030658	1011515	19143	1.85736	54.1812	38.46	41	0.184	16231	0.00869404
PM-T6-I-II-101	AF	530675	417549	0.786826	cave bear	Ursus maritimus	258604	253339	5265	2.03593	60.6729	37.38	41	0.1761	219	0.000524489
PM-T6-I-II-102	SS	2134156	1261900	0.591288	cave bear	Ursus maritimus	402293	394168	8125	2.01967	31.2361	38.68	39	0.0982	18625	0.0147595
PM-T6-I-II-102	AF	580518	390876	0.673323	cave bear	Ursus maritimus	128858	126544	2314	1.79578	32.3745	38.87	39	0.1466	643	0.00164502
PM-V6-IV-II	SS	2471125	1821144	0.73697	cave bear	Ursus maritimus	861898	844198	17700	2.05361	46.3554	38.17	39	0.1797	17022	0.00934687
PM-V6-IV-II	AF	810452	600291	0.740687	cave bear	Ursus maritimus	275444	269339	6105	2.21642	44.8681	38.23	39	0.1313	1315	0.0021906
PU-D2-VIII-101	SS	2430169	1603346	0.659767	cave bear	Ursus maritimus	445557	436672	8885	1.99413	27.235	36.48	36	0.1407	19407	0.0121041
PU-D2-VIII-101	AF	1050219	711245	0.677235	cave bear	Ursus maritimus	214731	210453	4278	1.99226	29.5894	36.36	36	0.1997	493	0.000693151
SP347	SS	2133236	1769399	0.829444	cave bear	Ursus maritimus	351	338	13	3.7037	0.0191025	45.25	40	NA	23198	0.0131107
SP347	AF	246771	201999	0.818569	cave bear	Ursus maritimus	40	39	1	2.5	0.019307	48.23	38	NA	1495	0.00740103
