# Supplementary material for: A method for PCR-free library preparation for sequencing palaeogenomes
Source: PLoS One. 2025 Mar 19;20(3):e0319573. doi: 10.1371/journal.pone.0319573 (PMC11922524; doi:10.1371/journal.pone.0319573)
Supplement: S1 File — For each sample, 50 mg bone powder was sampled from the otic capsule of the petrous bone as described in Alberti et al. [7]. DNA was extracted using the methods of Dabney et al. [2] and quantified using a Qubit fluorometer high sensitivity assay of 1µl of the DNA extracted. The estimated concentration was multiplied by the 25 μl elution volume to obtain an estimate of the total DNA yield. Single stranded libraries [3] were prepared from the extracts and low level sequencing carried out on an Illumina NextSeq platform [25]. The resulting data were mapped to the reference genome of the polar bear using the procedure described in Barlow et al. [32,33] to provide an estimate of endogenous content. S2 Fig. Nucleotide misincorporation and read length plots for deeper sequencing of sample O34-16, for the standard single-stranded library protocol (SS; red) and the amplification-free protocol (AF; grey). Plots were generated using AMBER [29] with default parameters. (A) mismatch frequency and (B) nucleotide misincorporation at each position in the read, (C) read length and (D) depth in 1kb windows. Note that the amplification-free library was sequenced using a 75bp single-end sequencing method, and the single-stranded library using 75bp paired-end method. This leads to an accumulation of all fragments that were > 75bp at a read length of 74-75bp for the amplification-free library which can be seen in panel C (AF; grey). S3 Fig. Nucleotide misincorporation plots for all samples, for the standard single-stranded library protocol (SS) and the amplification-free protocol (AF). Plots were generated using AMBER [29] with default parameters. Panels for each figure are the same as defined in S2 Fig legend. S1 Table. Wetlab information. S2 Table. Sequence data statistics. S3 Table. Subsampled sequence data statistics. S4 Table. Published cave bear datasets included in population clustering analysis. S5 Table. Oligonucleotides used in this study. Lowercase bases indicate index sequenc [file pone.0319573.s001.zip › S3_table_2025.02.07.xlsx]

## Sheet: Supp Table S3
Supp Table S2: Sequence data statistics (samples were subsampled) * = Paired end data: reads after trimming and merging ** = Duplicates identified by both start and end coordinates
sample name	lib type (SS/AF)	raw reads	subsampled reads	mappable reads ( >30bp after trimming)	% mappable reads	Sample organism	Reference genome	mapped reads	unique mapped reads**	duplicates**	duplication (%)**	Endogenous Content (%)**	GC content**	median readlength [bp]
33961	SS	2441706	720159	686639	0.953455	king cobra	GCA_000516915.1_OphHan1.0	538448	534840	3608	0.670074	77.8925	36.75	56
50746NB	SS	2949837	494957	395173	0.798399	leopard	PanTig v1.0	301830	300708	1122	0.371732	76.0953	40.1	45
56097ST	SS	2630643	628668	565309	0.899217	leopard	PanTig v1.0	426699	424708	1991	0.466605	75.1285	39.15	50
56407ST	SS	1996488	649777	591585	0.910443	leopard	PanTig v1.0	474506	471601	2905	0.612216	79.7182	38.63	52
70423NB	SS	2430734	671568	549194	0.817779	leopard	PanTig v1.0	414319	412155	2164	0.522303	75.0473	38.61	44
O34-16	SS	2661527	821230	518125	0.630913	bear	Ursus maritimus	327803	325718	2085	0.636053	62.8648	38.71	40
O34-16_deepSeq	AF	151280308	10875443	7409429	0.681299	bear	Ursus maritimus	4853392	4845584	7808	0.160877	65.3975	38.28	40
PLI-19	SS	2346243	343834	296328	0.861834	linsang	Felis_catus_6.2	26028	25943	85	0.326571	8.75483	37.86	45
PM-T6-I-II-101	SS	2370626	530675	417528	0.786787	cave bear	Ursus maritimus	230769	229815	954	0.4134	55.0418	38.46	41
PM-T6-I-II-102	SS	2134156	580518	342571	0.590113	cave bear	Ursus maritimus	109535	108947	588	0.536815	31.8028	38.63	39
PM-V6-IV-II	SS	2471125	810452	597854	0.73768	cave bear	Ursus maritimus	282261	280360	1901	0.67349	46.8944	38.17	39
PU-D2-VIII-101	SS	2430169	1050219	692961	0.659825	cave bear	Ursus maritimus	192460	190782	1678	0.871869	27.5314	36.49	36
SP347	SS	2133236	246771	204728	0.829627	cave bear	Ursus maritimus	42	42	0	0	0.020515	43.59	38
