# Supplementary material for: A method for PCR-free library preparation for sequencing palaeogenomes
Source: PLoS One. 2025 Mar 19;20(3):e0319573. doi: 10.1371/journal.pone.0319573 (PMC11922524; doi:10.1371/journal.pone.0319573)
Supplement: S1 File — For each sample, 50 mg bone powder was sampled from the otic capsule of the petrous bone as described in Alberti et al. [7]. DNA was extracted using the methods of Dabney et al. [2] and quantified using a Qubit fluorometer high sensitivity assay of 1µl of the DNA extracted. The estimated concentration was multiplied by the 25 μl elution volume to obtain an estimate of the total DNA yield. Single stranded libraries [3] were prepared from the extracts and low level sequencing carried out on an Illumina NextSeq platform [25]. The resulting data were mapped to the reference genome of the polar bear using the procedure described in Barlow et al. [32,33] to provide an estimate of endogenous content. S2 Fig. Nucleotide misincorporation and read length plots for deeper sequencing of sample O34-16, for the standard single-stranded library protocol (SS; red) and the amplification-free protocol (AF; grey). Plots were generated using AMBER [29] with default parameters. (A) mismatch frequency and (B) nucleotide misincorporation at each position in the read, (C) read length and (D) depth in 1kb windows. Note that the amplification-free library was sequenced using a 75bp single-end sequencing method, and the single-stranded library using 75bp paired-end method. This leads to an accumulation of all fragments that were > 75bp at a read length of 74-75bp for the amplification-free library which can be seen in panel C (AF; grey). S3 Fig. Nucleotide misincorporation plots for all samples, for the standard single-stranded library protocol (SS) and the amplification-free protocol (AF). Plots were generated using AMBER [29] with default parameters. Panels for each figure are the same as defined in S2 Fig legend. S1 Table. Wetlab information. S2 Table. Sequence data statistics. S3 Table. Subsampled sequence data statistics. S4 Table. Published cave bear datasets included in population clustering analysis. S5 Table. Oligonucleotides used in this study. Lowercase bases indicate index sequenc [file pone.0319573.s001.zip › S5_table_2025.02.07.xlsx]

## Sheet: Supp Table S5
Supporting Table S5: Oligonucleotides used in this study. Lowercase bases indicate index sequence. For more information, please refer to the single-stranded protocol (Gansauge & Meyer 2013).
Name	Sequence (5’-3’)	Original publication
IS5	AATGATACGGCGACCACCGA	Meyer & Kircher 2010
IS7	ACACTCTTTCCCTACACGAC	Meyer & Kircher 2010
IS8	GTGACTGGAGTTCAGACGTGT	Meyer & Kircher 2010
CL78	[Phosphate]AGATCGGAAG[C3Spacer]10[TEG-biotin]	Gansauge & Meyer 2013
CL53_long	ACACTCTTTCCCTACACGACGCTCTTC[ddC]	Modified from Gansauge & Meyer 2013
CL9_111	CAAGCAGAAGACGGCATACGAGATtatatagtGTGACTGGAGTTCAGACGTGTGCTCTTCC*GA*TC*T	Modified from Gansauge & Meyer 2013
CL9_222	CAAGCAGAAGACGGCATACGAGATgactgcatGTGACTGGAGTTCAGACGTGTGCTCTTCC*GA*TC*T	Modified from Gansauge & Meyer 2013
CL9_333	CAAGCAGAAGACGGCATACGAGATgtaccaggGTGACTGGAGTTCAGACGTGTGCTCTTCC*GA*TC*T	Modified from Gansauge & Meyer 2013
CL9_444	CAAGCAGAAGACGGCATACGAGATacgacttcGTGACTGGAGTTCAGACGTGTGCTCTTCC*GA*TC*T	Modified from Gansauge & Meyer 2013
CL9_555	CAAGCAGAAGACGGCATACGAGATggttgaccGTGACTGGAGTTCAGACGTGTGCTCTTCC*GA*TC*T	Modified from Gansauge & Meyer 2013
CL9_666	CAAGCAGAAGACGGCATACGAGATttcttgcaGTGACTGGAGTTCAGACGTGTGCTCTTCC*GA*TC*T	Modified from Gansauge & Meyer 2013
CL9_123	CAAGCAGAAGACGGCATACGAGATacgtaagtGTGACTGGAGTTCAGACGTGTGCTCTTCC*GA*TC*T	Modified from Gansauge & Meyer 2013
CL9_234	CAAGCAGAAGACGGCATACGAGATaatgcaatGTGACTGGAGTTCAGACGTGTGCTCTTCC*GA*TC*T	Modified from Gansauge & Meyer 2013
CL9_345	CAAGCAGAAGACGGCATACGAGATccgactcgGTGACTGGAGTTCAGACGTGTGCTCTTCC*GA*TC*T	Modified from Gansauge & Meyer 2013
CL9_456	CAAGCAGAAGACGGCATACGAGATcaatagtcGTGACTGGAGTTCAGACGTGTGCTCTTCC*GA*TC*T	Modified from Gansauge & Meyer 2013
CL9_567	CAAGCAGAAGACGGCATACGAGATagccgtacGTGACTGGAGTTCAGACGTGTGCTCTTCC*GA*TC*T	Modified from Gansauge & Meyer 2013
CL9_654	CAAGCAGAAGACGGCATACGAGATaaggcagaGTGACTGGAGTTCAGACGTGTGCTCTTCC*GA*TC*T	Modified from Gansauge & Meyer 2013
CL9_321	CAAGCAGAAGACGGCATACGAGATtcgctaggGTGACTGGAGTTCAGACGTGTGCTCTTCC*GA*TC*T	Modified from Gansauge & Meyer 2013
CL9_210	CAAGCAGAAGACGGCATACGAGATattatgatGTGACTGGAGTTCAGACGTGTGCTCTTCC*GA*TC*T	Modified from Gansauge & Meyer 2013
CL73_001	[Phos]GGAAGAGCGTCGTGTAGGGAAAGAGTGTaaccaacgGTGTAGATCTCGGTGGTCGCCGTAT*C*A*T*T	Modified from Gansauge & Meyer 2013
CL73_111	[Phos]GGAAGAGCGTCGTGTAGGGAAAGAGTGTactatataGTGTAGATCTCGGTGGTCGCCGTAT*C*A*T*T	Modified from Gansauge & Meyer 2013
CL73_222	[Phos]GGAAGAGCGTCGTGTAGGGAAAGAGTGTatgcagtcGTGTAGATCTCGGTGGTCGCCGTAT*C*A*T*T	Modified from Gansauge & Meyer 2013
CL73_333	[Phos]GGAAGAGCGTCGTGTAGGGAAAGAGTGTcctggtacGTGTAGATCTCGGTGGTCGCCGTAT*C*A*T*T	Modified from Gansauge & Meyer 2013
CL73_444	[Phos]GGAAGAGCGTCGTGTAGGGAAAGAGTGTgaagtcgtGTGTAGATCTCGGTGGTCGCCGTAT*C*A*T*T	Modified from Gansauge & Meyer 2013
CL73_555	[Phos]GGAAGAGCGTCGTGTAGGGAAAGAGTGTggtcaaccGTGTAGATCTCGGTGGTCGCCGTAT*C*A*T*T	Modified from Gansauge & Meyer 2013
CL73_666	[Phos]GGAAGAGCGTCGTGTAGGGAAAGAGTGTtgcaagaaGTGTAGATCTCGGTGGTCGCCGTAT*C*A*T*T	Modified from Gansauge & Meyer 2013
CL73_123	[Phos]GGAAGAGCGTCGTGTAGGGAAAGAGTGTacttacgtGTGTAGATCTCGGTGGTCGCCGTAT*C*A*T*T	Modified from Gansauge & Meyer 2013
CL73_234	[Phos]GGAAGAGCGTCGTGTAGGGAAAGAGTGTattgcattGTGTAGATCTCGGTGGTCGCCGTAT*C*A*T*T	Modified from Gansauge & Meyer 2013
CL73_345	[Phos]GGAAGAGCGTCGTGTAGGGAAAGAGTGTcgagtcggGTGTAGATCTCGGTGGTCGCCGTAT*C*A*T*T	Modified from Gansauge & Meyer 2013
CL73_456	[Phos]GGAAGAGCGTCGTGTAGGGAAAGAGTGTgactattgGTGTAGATCTCGGTGGTCGCCGTAT*C*A*T*T	Modified from Gansauge & Meyer 2013
CL73_567	[Phos]GGAAGAGCGTCGTGTAGGGAAAGAGTGTgtacggctGTGTAGATCTCGGTGGTCGCCGTAT*C*A*T*T	Modified from Gansauge & Meyer 2013
CL73_654	[Phos]GGAAGAGCGTCGTGTAGGGAAAGAGTGTtctgccttGTGTAGATCTCGGTGGTCGCCGTAT*C*A*T*T	Modified from Gansauge & Meyer 2013
CL73_321	[Phos]GGAAGAGCGTCGTGTAGGGAAAGAGTGTcctagcgaGTGTAGATCTCGGTGGTCGCCGTAT*C*A*T*T	Modified from Gansauge & Meyer 2013
CL73_210	[Phos]GGAAGAGCGTCGTGTAGGGAAAGAGTGTatcataatGTGTAGATCTCGGTGGTCGCCGTAT*C*A*T*T	Modified from Gansauge & Meyer 2013
CL104	[Phosphate]TCGTCGTTTGGTATGGCTTCATTCAGCTCCGGTTCCCAACGATCAAGGCGAGTTACATGA[Phosphate]	Gansauge & Meyer 2013
CL72	ACACTCTTTCCCTACACGACGCTCTTCC	Gansauge & Meyer 2013
Gesaffelstein	GGAAGAGCGTCGTGTAGGGAAAGAGTGT	Paijmans et al. 2017
